# Supplementary material for: Identifying genetic variations in emm89 Streptococcus pyogenes associated with severe invasive infections
Source: eLife. 2025 Jul 24;14:RP101938. doi: 10.7554/eLife.101938 (PMC12289306; doi:10.7554/eLife.101938)
Supplement: Source data 1. [file elife-101938-data1.zip]

Archive with 2 entries (2 files):
- Supplementary_Data_2.fasta
- Supplementary_Data_1.fasta
